# Supplementary material for: Raw nuclear magnetic resonance data of human linker histone H1x, lacking the C-terminal domain (NGH1x), and trajectory data of nanosecond molecular dynamics simulations of GH1x- and NGH1x-chromatosomes
Source: Data Brief. 2020 Jun 16;31:105865. doi: 10.1016/j.dib.2020.105865 (PMC7334387; doi:10.1016/j.dib.2020.105865)
Supplement: Supplementary file 1 [file mmc1.xml]

<?xml version="1.0" encoding="utf-8" standalone="no"?>
<data>
  <datasets>
    <author>gkoorsen@uj.ac.za;g.koorsen@gmail.com</author>
    <type>1</type>
    <dataset>
      <name>Raw nuclear magnetic resonance data of human linker histone H1x lacking the C-terminal domain (NGH1x) and trajectory data of nanosecond molecular dynamics simulations of GH1x- and NGH1x-chromatosomes (MD data).</name>
      <caption />
      <description>MD simulations were performed at the University of the Free State (UFS) High-Performance Computing (HPC) Cluster using GROMACS v 4.6.7. The AMBER03 all-atom force field and TIP3P water model were used. Periodic boundary conditions were applied, and long-range electrostatics were treated with the PME method (grid spacing: 0.16 nm and 0.8 nm cut-off).

The data provided gives the trajectory files of GH1x- and NGH1x-chromatosomes the in TPR, GRO and XTC formats.

Starting structures are provided.</description>
      <filetype>
        <name />
      </filetype>
      <filesize />
      <source>0</source>
      <sourcename>Original Data</sourcename>
      <access>
        <type>1</type>
        <name>Data available in data repository</name>
        <reponame>Mendeley Data</reponame>
        <PersistentId>10.17632/3kvcfkzpth.3</PersistentId>
        <deeplinkurl>https://data.mendeley.com/datasets/3kvcfkzpth/3</deeplinkurl>
      </access>
    </dataset>
    <dataset>
      <name>Raw nuclear magnetic resonance data of human linker histone H1x lacking the C-terminal domain (NGH1x) and trajectory data of nanosecond molecular dynamics simulations of GH1x- and NGH1x-chromatosomes (NMR data).</name>
      <caption />
      <description>This dataset consists of raw 2D and 3D BEST-TROSY NMR data recorded on Bruker Avance III HD spectrometers, operating at 700 or 950 MHz 1H frequency, and equipped with cryogenically cooled triple-resonance (HCN) probes and pulsed z-field gradients at 5'C (278 K).</description>
      <filetype>
        <name />
      </filetype>
      <filesize />
      <source>0</source>
      <sourcename>Original Data</sourcename>
      <access>
        <type>1</type>
        <name>Data available in data repository</name>
        <reponame>Mendeley Data</reponame>
        <PersistentId>10.17632/7rjd6r2x76.3</PersistentId>
        <deeplinkurl>https://data.mendeley.com/datasets/7rjd6r2x76/3</deeplinkurl>
      </access>
    </dataset>
  </datasets>
</data>
